# Supplementary material for: Understanding the Odour Spaces: A Step towards Solving Olfactory Stimulus-Percept Problem
Source: PLoS One. 2015 Oct 20;10(10):e0141263. doi: 10.1371/journal.pone.0141263 (PMC4615634; doi:10.1371/journal.pone.0141263)
Supplement: S3 Table — (XLSX) [file pone.0141263.s003.xlsx]

## Sheet:  words Found in databases
Compelete Database	Flavornet	LJ	Sigma-Aldrich	GoodScents	SuperScent
absolute	fish	gas	chocolate	caramel	anise
acetate	sulfur	gasoline	nut	green	caramel
acetone	gasoline	almond	vegetable	sulfur	chocolate
acid	garlic	cherry	berry	vanilla	honey
acrylic	solvent	honey	cream	bread	vanilla
air	alcohol	fruit	wood	yeast	chemical
alcohol	cabbage	green	honey	mustard	alcohol
algae	pineapple	lily	green	citrus	plastic
almond	herb	vegetable	coffee	moss	sulfur
animal	wine	peach	leaf	orange	citrus
anise	mint	cream	herb	sharp	lemon
apple	cocoa	fat	butter	vinegar	lime
apricot	almond	rum	caramel	must	orange
bacon	malt	pineapple	fruit	apple	earth
banana	soy	banana	vanilla	pear	mushroom
barley	butter	berry	apple	solvent	must
basil	apple	cognac	almond	garlic	fat
bean	medicine	whiskey	meat	mushroom	butter
beef	fruit	apricot	must	oil	cheese
bell	green	caramel	alcohol	cabbage	cream
benzene	cream	rose	mint	cedar	oil
berry	cheese	wax	apricot	pine	blossom
biscuit	sweat	wood	peach	spice	rose
blackberry	grape	citrus	wax	leather	violet
blossom	vinyl	brandy	pineapple	tobacco	fruit
blue	onion	wine	onion	wine	apple
blueberry	tomato	apple	garlic	apricot	apricot
body	plastic	solvent	banana	acetone	banana
bourbon	rubber	ozone	fat	brown	berry
brandy	paint	cocoa	spice	rum	cherry
bread	banana	coffee	cherry	rose	coconut
broccoli	grass	herb	jam	celery	grape
broth	fat	benzene	sulfur	acrylic	grapefruit
brown	chemical	acetone	earth	maple	jam
butter	leaf	sweat	lily	syrup	peach
butyrate	pear	pear	coconut	animal	pear
cabbage	bread	celery	mushroom	walnut	pineapple
candy	smoke	spice	anise	grape	plum
cantaloupe	earth	must	cheese	cream	quince
caramel	nut	orange	lilac	russian	green
caraway	thiamin	violet	plum	tea	leaf
cardboard	acid	grass	grapefruit	cool	herb
carrot	meat	onion	citrus	medicine	clove
cat	resin	mustard	walnut	chemical	fennel
cedar	mold	rue	pear	tar	meat
celery	walnut	tobacco	smoke	coconut	bacon
cereal	soap	chocolate	fish	ozone	beef
cheese	yeast	tea	rose	clove	nut
chemical	citrus	oil	clove	lilac	almond
cherry	biscuit	earth	lemon	cherry	peanut
chicken	must	jam	lime	sassafras	walnut
chip	wood	vanilla	pepper	pepper	spice
chocolate	coffee	malt	grape	coffee	vegetable
cider	roast	cheese	orange	meat	cabbage
citrus	cat	alcohol	quince	vegetable	celery
clam	mushroom	goat	tobacco	plastic	potato
clove	pine	stench	fennel	bacon	tomato
clover	potato	peanut	blossom	smoke	wine
cocoa	caramel	nut	cantaloupe	butter	whiskey
coconut	pepper	maple	watermelon	cheese	wood
coffee	lemon	pine	celery	chocolate	maple
cognac	dill	hay	maple	pineapple	animal
cologne	spice	bread	seed	skin	coffee
cool	moss	leaf	moss	cocoa	fish
coriander	broccoli	butter	potato	caraway	mint
corn	honey	milk	plastic	mint	moss
cortex	rose	sawdust	animal	onion	pepper
cream	orange	lemon	soap	honey	seed
cumin	mildew	pepper	beef	undergrowth	smoke
curry	cologne	grape	peanut	anise	soap
cut	maple	garlic	violet	potato	tobacco
cypress	lilac	radish	oil	banana	wax
dairy	seaweed	coconut	sage	nut
dark	oil	vinegar	bacon	fruit
dead	paper	mushroom	cedar	peach
dill	wax	vine		berry
dirt	mustard	mint		peanut
dock	carrot	smoke		soap
earth	celery	foliage		lily
egg	caraway	lime		almond
ethyl	watermelon			gas
fat	anise			plum
fennel	tar			dairy
fenugreek	coriander			alcohol
fine	coconut			beef
fir	tobacco			roast
fish	grapefruit			rubber
foliage	clove			sweat
fruit	peach			blueberry
garlic	cognac			egg
gas	curry			dead
gasoline	plum			fish
ginger	vanilla			fat
goat	mandarin			gasoline
good	lily			lard
grain	magnolia			cognac
grape	cardboard			grass
grapefruit	apricot			heather
grass				lemon
green				acid
ham				corn
hay				blossom
heather				may
heliotrope				pleasant
herb				wood
honey				herb
honeysuckle				sugar
incense				cumin
jam				soup
juice				seafood
lamb				sage
lard				parsley
leaf				barley
leather				fennel
lemon				mold
light				broccoli
lilac				dill
lily				lime
lime				brandy
linen				clover
liquor				vine
magnolia				ethyl
malt				tomato
mandarin				cardboard
maple				cortex
marine				marine
may				chicken
meat				lamb
medicine				pork
mildew				blackberry
milk				leaf
mint				ocean
mold				radish
moss				foliage
mushroom				soy
must				mutton
mustard				incense
mutton				milk
myrrh				styrene
nut				malt
oak				vinyl
ocean				coriander
oil				liquor
onion				root
orange				pollen
ozone				rosemary
paint				earth
paper				light
parsley				grapefruit
passion				clam
peach				myrrh
peanut				mildew
pear				wax
peony				jam
pepper				violet
petroleum				stem
pine				carrot
pineapple				mandarin
pistachio				honeysuckle
plastic				absolute
pleasant				peony
plum				grain
pollen				dirt
pork				acetate
potato				propionate
privet				heliotrope
propionate				candy
quince				red
radish				cut
red				fir
resin				fenugreek
rich				cologne
roast				blue
root				ham
rose				ginger
rosemary				dock
rubber				oak
rue				sawdust
rum				fine
russian				resin
sage				watermelon
sassafras				magnolia
sawdust				cereal
seafood				pistachio
seashore				chip
seaweed				hay
seed				rich
sharp				body
skin				good
smoke				bell
soap				seashore
solvent				air
soup				bean
soy				cat
spice				broth
stem				privet
stench				seed
styrene				passion
sugar				basil
sulfur				dark
sweat				bourbon
syrup				linen
tar				juice
tea				cypress
thiamin
tobacco
tomato
undergrowth
vanilla
vegetable
vine
vinegar
vinyl
violet
walnut
watermelon
wax
whiskey
wine
wood
yeast
