# Supplementary material for: Understanding the Odour Spaces: A Step towards Solving Olfactory Stimulus-Percept Problem
Source: PLoS One. 2015 Oct 20;10(10):e0141263. doi: 10.1371/journal.pone.0141263 (PMC4615634; doi:10.1371/journal.pone.0141263)
Supplement: S4 Table — (XLSX) [file pone.0141263.s004.xlsx]

## Sheet: communities
3(a)	3(b)	3(c )	3(d)	3(e)	3(f)	3(g)
tobacco	grass	carnation	mango	coconut	chocolate	alcohol
fennel	vegetable	blossom	aldehydic	maple	butterscotch	jam
wintergreen	pepper	iris	lard	animal	baked potato	plum
bacon	green	tea	lime	aromatic	soy	cranberry
mesquite	melon	mimosa	oil	sweat	thiamin	tropical
amber	trans--hexenol	cananga	lemon	acid	cooked meat	cognac
creosote phenol	leaf	hyacinth	orange	sour	root	solvent
nutmeg	metallic	hawthorn	wax	caramel	dark	fusel
basil	weedy	jasmin	grapefruit	pungent	cocoa	fermented
leather	fresh	honey	citrus	cream	popcorn	cherry
terpene	natural	floral	fat	cheese	coffee	anise
medicine	powerful	orange blossom	fragrant	rubbing alcohol	hazelnut	berry
cinnamic	galbanum	powdery	mushroom	dairy	alliaceous	anisic
medicinal	cut	rose	hot milk	milk	garlic	sweet
clove	privet	neroli	soap	tonka	peanut	pear
herb	orchid	tuberose	tangerine	lactone	burnt	wine
wood	foliage	petal	alkane	coumarin	malt	ethereal
spice	air	muguet	paraffin	rancid	chemical	ether
smoke	cantaloupe	absolute	tallow	roasted crude sugar	roast	fruit
mint	ozone	chamomile	bland	cotton candy	meat	vanilla
resin	green bell peppers	gardenia	peel	moss	potato	apricot
cool camphor	green peas	ethyl	marine	brown	nut	banana
spearmint	green bean	clover	citric	syrup	earth	pineapple apple
orris	tomato leaf	verbena	nonanal citral modern	sugar	almond	raspberry
hay dry	carrot	apple. rose	ginger	sharp	onion	peach
celery	green pepper	black currant	fungal	cadaverous	fish	balsam
warm	cyclamen	honeysuckle	fried	civet	raw	grape
peppermint	cortex	may	cologne	indole	sulfur	strawberry
cedarwood	reminiscent	jonquil	mace	putrid	roasted nut beef	rum
seed oakmoss	bean	narcissus	mandarin	mothball	must	licorice
menthol ambergris	watermelon	heavy	citronellol	russian	roasted roast beef	fenchyl
liquor	violet	box tree	linen	skatole	rubber	cooked pineapple
fenugreek	cucumber	rue	orangeflower	fecal	bitter	yeast
musk	pea	magnolia	coriander	benzene	toasted	unripe
castoreum	bell	citron	undertone	paint	bread	carao
vetiver	green leaf	cumin	blue	acrylic	mold	brandy
candy buchu	outdoor	clean	rind	tar	mildew	boiled vegetable
cat	greasy	harsh	tangy	sickening	burnt sugar	vine
myrrh	pollen	lilac	ocean	acetic	cabbage	ripe
ham	astringent	geranium	petitgrain	diffusive	grain	skin
naphthyl	bluebell	heliotrope	lemongrass	acrid	cooked potato	tutti
thyme	limeblossom	rhubarb	lavandin	biscuit	cooked	passion
toluene	mallow	reseda	bergamot	plastic	gas	juice
cistus	sappy	genista	orange peel	butter	pyridine	overripe
almond shell	dock	bourbon	armoise	terpineol	seafood	prulentteuce
eugenol	bilberry	weak	mutton	vinegar	barley	moscato
styrene	bruiseddamp	bitter almond	quince	ester	meat broth	bloomy
guaiacol	undecylenic	ambrette	citrus peel	unpleasant	broth	tart
cresol	honeydew	macrocyclic	tart lime	goat	chicken	blueberry
fir	sage	intense	raw string beans	stench	dirt	whiskey
pine	seaweed	peony		limburger cheese	powderful	furfural
mignonette	stem	moist		cultured	humid	acetophenone
juniper	pleasant	light		brown sugar	cashew	benzaldehyde
patchouli	marigold	watery		cardboard	walnut	rosemary
labdanum	vinyl	clary		green fruit	baked	apple peel
dusty	pesticide	ionone		linalool	roasted meat savory	arrack
sawdust	paper	elemi		yogurt	soup	acetone
oak	pistachio	palmarosa		parmesan	clam	logenberry
eucalyptus	good	mellow lily		romano	egg	papaya
curry	body	butyl		ricotta	horseradish	marshmallow
thujone		amyl		dill	mustard	foxy
seashore		salicylate		organic	tomato	chrysanthemum
red		genet			gasoline	oriental
hots		heather			chip	olibanum
soft		velvety			corn	incense
cypress		citronella			peanut butter	styrax
allspice		cat-urine			amine	benzyl
opoponax		delicate			radish	propionate
nitrile		broom			cereal	ketone
valerian		parsley			taco	chloroform
acetate		sensual			scallion	tolu
cedar		fine			pork	disagreeable
sandal		farnesol			lamb	urine
radiant		mai			bouillon
rich		dewy			durian
linseed					crab
cedarleaf					blackberry
borneol					penetrating
humus					leek
undergrowth					repulsive
weak spice					decomposing
sassafras					truffle
caraway					turnup
carrot seed					pulpy
cigar shop					rotten
					ammonia
					watercress
					gooseberry
					shrimp
					dead
					boiled
					grilled
					bloody
					skunk
					foul
					crushed bug
					wet cloth
					wet
					mercaptan
